# Supplementary material for: Resistance of Leukemia Cells to 5-Azacytidine: Different Responses to the Same Induction Protocol
Source: Cancers (Basel). 2023 Jun 5;15(11):3063. doi: 10.3390/cancers15113063 (PMC10252867; doi:10.3390/cancers15113063)
Supplement: Supplementary file 1 [file cancers-15-03063-s001.zip]

Archive with 2 entries (2 files):
- cancers-2405772-Supplementary.pdf
- simonicova_et_al_membranes.pdf
